# Supplementary material for: Antimicrobial Efficiency of Chitosan and Its Methylated Derivative against Lentilactobacillus parabuchneri Biofilms
Source: Molecules. 2022 Dec 7;27(24):8647. doi: 10.3390/molecules27248647 (PMC9786053; doi:10.3390/molecules27248647)
Supplement: Supplementary file 1 [file molecules-27-08647-s001.zip]

Archive with 1 entries (1 files):
- molecules-2051025-supplementary.pdf
